# Supplementary material for: A Novel KGD-Based αIIbβ3 Antagonist Prevents Arterial Thrombosis While Preserving Hemostasis and Avoiding Thrombocytopenia
Source: Int J Mol Sci. 2025 May 9;26(10):4530. doi: 10.3390/ijms26104530 (PMC12111684; doi:10.3390/ijms26104530)
Supplement: Supplementary file 1 [file ijms-26-04530-s001.zip]

Archive with 1 entries (1 files):
- ijms-3621327-supplementary.pdf
